# Supplementary material for: Chelation of Theranostic Copper Radioisotopes with S-Rich Macrocycles: From Radiolabelling of Copper-64 to In Vivo Investigation
Source: Molecules. 2022 Jun 28;27(13):4158. doi: 10.3390/molecules27134158 (PMC9268100; doi:10.3390/molecules27134158)
Supplement: Supplementary file 1 [file molecules-27-04158-s001.zip]

Archive with 1 entries (1 files):
- molecules-1792129-supplementary.pdf
